# Supplementary material for: Psychopathic callousness and perspective taking in pain processing: an ERP study
Source: Soc Cogn Affect Neurosci. 2024 Mar 5;19(1):nsae022. doi: 10.1093/scan/nsae022 (PMC10972532; doi:10.1093/scan/nsae022)
Supplement: nsae022_Supp [file nsae022_supp.zip]

Archive with 1 entries (1 files):
- scan-23-155-File006.docx
